# Supplementary material for: Self-Healing Thermoplastic Polyurethane Linked via Host-Guest Interactions
Source: Polymers (Basel). 2020 Jun 22;12(6):1393. doi: 10.3390/polym12061393 (PMC7361818; doi:10.3390/polym12061393)
Supplement: Supplementary file 1 [file polymers-12-01393-s001.zip]

Archive with 2 entries (2 files):
- polymers-816882-supplementary.docx
- Supplementary movie.mp4
